# Supplementary material for: Homicide rates are spatially associated with built environment and socio-economic factors: a study in the neighbourhoods of Toronto, Canada
Source: BMC Public Health. 2022 Aug 4;22:1482. doi: 10.1186/s12889-022-13807-4 (PMC9351166; doi:10.1186/s12889-022-13807-4)
Supplement: Supplementary file 1 — Additional file 1. [file 12889_2022_13807_MOESM1_ESM.xlsx]

## Sheet: 1-Data dictionary
	Variable Symbol	Variable	Description	Data Source	Website
Geography	Hood_ID		Neighbourhood identification number	City of Toronto Neighbourhood Profiles 2016	Toronto City government open data
	Neighbourh		Neighbourhood name	City of Toronto Neighbourhood Profiles 2016	Toronto City government open data
	x		longitude	City of Toronto Neighbourhood Profiles 2016	Toronto City government open data
	y		Latitude	City of Toronto Neighbourhood Profiles 2016	Toronto City government open data
	Pop2016		Population in 2016	Toronto City government open data	http://toronto.ca/wellbeing
Homicide incident by year	2012		Number of homicides in 2012	The Toronto Police Service Public Safety Data Portal	https://data.torontopolice.on.ca/
	2013		Number of homicides in 2013	The Toronto Police Service Public Safety Data Portal	https://data.torontopolice.on.ca/
	2014		Number of homicides in 2014	The Toronto Police Service Public Safety Data Portal	https://data.torontopolice.on.ca/
	2015		Number of homicides in 2015	The Toronto Police Service Public Safety Data Portal	https://data.torontopolice.on.ca/
	2016		Number of homicides in 2016	The Toronto Police Service Public Safety Data Portal	https://data.torontopolice.on.ca/
	2017		Number of homicides in 2017	The Toronto Police Service Public Safety Data Portal	https://data.torontopolice.on.ca/
	2018		Number of homicides in 2018	The Toronto Police Service Public Safety Data Portal	https://data.torontopolice.on.ca/
	2019		Number of homicides in 2019	The Toronto Police Service Public Safety Data Portal	https://data.torontopolice.on.ca/
	2020		Number of homicides in 2020	The Toronto Police Service Public Safety Data Portal	https://data.torontopolice.on.ca/
	2021		Number of homicides in 2021	The Toronto Police Service Public Safety Data Portal	https://data.torontopolice.on.ca/
	Total		Number of homicides from 2012 to 2021	The Toronto Police Service Public Safety Data Portal	https://data.torontopolice.on.ca/
Socio-economic	Instabilit	Residential instability	Weighted average residential instability score - higher values mean more instability	2016 Ontario Marginalization Index (ON-Marg2016) - Toronto Neighbourhoods (2016),Ontario Community Health Profiles Partnership	http://www.ontariohealthprofiles.ca/onmargON.php
	Deprivatio	Material deprivation	Weighted average material deprivation score - higher values mean more deprivation	2017 Ontario Marginalization Index (ON-Marg2016) - Toronto Neighbourhoods (2016),Ontario Community Health Profiles Partnership	http://www.ontariohealthprofiles.ca/onmargON.php
	Dependency	Dependency ratio	Weighted average dependency score - higher values mean more dependency	2018 Ontario Marginalization Index (ON-Marg2016) - Toronto Neighbourhoods (2016),Ontario Community Health Profiles Partnership	http://www.ontariohealthprofiles.ca/onmargON.php
	Ethniccon	Ethnic concentration	Weighted average ethnic concentration score - higher values mean more ethnic concentration	2019 Ontario Marginalization Index (ON-Marg2016) - Toronto Neighbourhoods (2016),Ontario Community Health Profiles Partnership	http://www.ontariohealthprofiles.ca/onmargON.php
	UnempRatio	Unemployment rate	Unemployed population/total population in the labour force ‎aged 15 years and over *100	City of Toronto Neighbourhood Profiles 2016	https://www.toronto.ca/
	Minority	Visible minority rate	Total visible minority population/total population*100	City of Toronto Neighbourhood Profiles 2016	https://www.toronto.ca/
	Youth	Youth rate	Youth 15-34 years old/total population*100	City of Toronto Neighbourhood Profiles 2016	https://www.toronto.ca/
	Mobility	Mobility status	Mobility status 5 years ago - 25% sample data= total movers/total population * 100	City of Toronto Neighbourhood Profiles 2016	https://www.toronto.ca/
	RentRate	Rate of rented homes	Total number of renter households/total number of private households*100	City of Toronto Neighbourhood Profiles 2016	https://www.toronto.ca/
	RepairsR	Rate of homes needing ‎major repairs ‎	The number of private ‎households whose dwellings ‎are in need of major ‎repairs/total number of private ‎households*100‎	City of Toronto Neighbourhood Profiles 2016	https://www.toronto.ca/
	Illit	Rate of adults lacking tertiary education	Population lacking tertiary ‎education (No certificate, diploma or degree)/total population aged ‎‎15 years and over *100 ‎	City of Toronto Neighbourhood Profiles 2016	https://www.toronto.ca/
	AvIncome$	Average household income	Annual average after-tax ‎household income (CAD) ‎	City of Toronto Neighbourhood Profiles 2016	https://www.toronto.ca/
	Sexratio	Sex ratio	Total number of male/total number of female*100	City of Toronto Neighbourhood Profiles 2016	https://www.toronto.ca/
	Hsuitab	Unsuitable house rate	Total number of private households who are living in not suitable accommodations /Total number of private households*100	City of Toronto Neighbourhood Profiles 2016	https://www.toronto.ca/
	Popdensity	Population density	Total population/total land area (km2)	City of Toronto Neighbourhood Profiles 2016	https://www.toronto.ca/
Built-‎environment	LUspatDens	Property units	The total number of property units/total land area (km2)	Toronto City government open data	http://toronto.ca/wellbeing
	Commercial	Commercial ‎establishments	The total number of property units/total land area (km2)	Toronto City government open data	http://toronto.ca/wellbeing
	Subway	Subway stations	The total number of subway stations/total land area (km2)	Toronto City government open data	http://toronto.ca/wellbeing
	Sport	Sport places	The total number of sport places/total land area (km2)	Toronto City government open data	http://toronto.ca/wellbeing
	schools	Public secondary schools	The total number of public ‎secondary school ‎locations/total land area (km2) ‎	Toronto City government open data	http://toronto.ca/wellbeing
	Place_Inst	Places of interest	The total number of places of interest/total land area (km2)	Toronto City government open data	http://toronto.ca/wellbeing
	Parks	Public parks	The total number of public parks/total land area (km2)	Toronto City government open data	http://toronto.ca/wellbeing
	Intersects	Intersections	The total number of intersections/total land area (km2)	Toronto City government open data	http://toronto.ca/wellbeing
	Hbings	Large buildings ‎	The total number of buildings that includes >5 independent homes/total land area (km2)	Toronto City government open data	http://toronto.ca/wellbeing
	Pklots	Parking lots	The total number of parking lots/total land area (km2)	Toronto City government open data	http://toronto.ca/wellbeing

## Sheet: 2-Data and indicators
Hood_ID	Neighbourh	Pop2016	Pop2020	x	y	2012	2013	2014	2015	2016	2017	2018	2019	2020	2021	Total	LUspatDens	Instabilit	Deprivatio	Dependency	Ethniccon	Commercial	Subway	Sport	schools	Place_Inst	Parks	Intersects	Hbings	Pklots	UnempRatio	Minority	Youth	Mobility	RentRate	RepairsR	Illit	AvIncome$	SexRatio	PopDensity	Hsuitab	H_EBS_Rate
1	West Humber-Clairville	33312	37133	-79.5966	43.7161	0	0	0	3	2	0	0	1	2	0	8	250.642	-0.142946	0.571461	-0.255241	1.80761	2.84354	0	0.0926117	0.0944792	0.189125	0.924134	39.3093	1.21869	0.0872889	9.6	81.9246	31.7153	34.9346	31.8735	4.86145	21.2067	426156	99.3716	1231.8	17.4356	24.4109
2	Mount Olive-Silverstone-Jamestown	32954	35772	-79.5875	43.7468	3	2	2	2	3	0	4	4	3	1	24	642.059	0.179479	2.00892	-0.456893	2.8282	1.26707	0	0.0840271	0.179425	0	2.74457	82.427	6.58827	0.00208425	12.1	86.6738	30.057	38.2899	55.2405	10.0862	30.684	360648	95.0369	7713.57	30.9367	61.9131
3	Thistletown-Beaumond Heights	10360	10948	-79.5637	43.7379	0	0	0	1	0	0	2	0	0	0	3	691.48	-0.176856	1.00409	0.088616	1.47746	7.9937	0	0.0915015	0.225248	0	2.48603	66.1042	4.30102	0.224747	10.4	64.2963	26.9788	25.4974	37.9573	6.25954	24.7171	140050	96.0265	3278.35	15.8295	27.3799
4	Rexdale-Kipling	10529	11095	-79.5664	43.7237	0	1	0	0	0	1	0	1	0	0	3	849.984	0.304682	0.914634	-0.096577	1.03244	5.45523	0	0.106101	0.231578	0	2.21082	63.9363	3.89556	0.0532901	10.9	51.7857	26.1658	32.9569	43.8802	6.89207	22.4642	134305	95.4545	4428.12	14.0625	27.1539
5	Elms-Old Rexdale	9456	10045	-79.5492	43.7215	0	1	0	0	0	2	0	1	0	0	4	488.477	0.238253	1.59807	-0.429926	1.44492	4.38113	0	0.156262	0.187695	0	2.89176	66.3285	2.22144	0.0116205	10	67.3902	27.6544	33.3333	45.5814	10.8527	24.4764	123119	90.9274	3426.98	17.7294	33.8106
6	Kingsview Village-The Westway	22000	23318	-79.5481	43.6989	0	0	2	1	2	2	2	0	0	1	10	581.472	0.518751	1.29238	-0.0759583	1.63131	2.66895	0	0.211229	0.22549	0.00113945	2.04749	78.1892	0.72931	0.000302321	9.9	59.7361	26.5909	37.7886	47.9769	8.54207	23.5128	272950	92.8979	4605.23	20.6166	39.3167
7	Willowridge-Martingrove-Richview	22156	24158	-79.5544	43.6836	0	2	0	1	0	0	2	1	0	2	8	798.405	0.305372	0.320992	0.377952	0.679707	1.62043	0	0.217524	0.285939	0.0128546	1.7387	66.8754	0.282514	0.0989124	8.5	40.0451	23.0863	33.5164	46.1493	6.63535	18.5096	412302	92.2743	4378.5	11.1046	32.8949
8	Humber Heights-Westmount	13374	12325	-79.5226	43.6922	0	0	1	0	1	1	2	0	0	2	7	745.941	0.607367	0.23489	0.494284	0.339099	11.6354	0.0123997	0.149043	0.245827	0	3.12465	81.7822	2.04005	0.22813	7.4	27.1379	16.8985	28.2171	39.1778	6.03865	17.9561	238655	81.2759	4397.58	8.69565	40.9955
9	Edenbridge-Humber Valley	13109	17619	-79.5227	43.6708	0	0	0	0	0	0	0	0	0	0	0	549.535	0.365737	-0.631532	0.151292	-0.166248	2.24418	0.0287073	0.258219	0.171633	0.176871	3.47602	62.4783	0.629529	0.130611	6.1	21.264	27.5383	34.5535	43.8849	6.24	13.1931	441052	88.4779	3196.72	8.15348	11.1008
10	Princess-Rosethorn	11051	12291	-79.5448	43.666	0	0	0	0	1	0	1	0	0	0	2	714.767	-0.492927	-0.707106	-0.078383	-0.0522724	2.07808	0.0234245	0.285209	0.238308	0.0359524	2.32514	57.7557	0.282369	0.184325	6	19.0584	21.808	27.4575	15.4145	5.69948	10.302	538736	96.6282	2376.82	2.59067	21.7155
11	Eringate-Centennial-West Deane	18588	19924	-79.5806	43.658	0	0	0	0	0	0	2	1	0	0	3	538.969	-0.190203	-0.0905216	0.14266	-0.0180379	0.611375	8.58251e-05	0.249904	0.200157	0.218387	1.70975	81.572	0.955182	0.0807903	7.4	27.6923	23.3484	23.9338	15.3678	6.40932	15.3241	352269	92.3475	2304.55	6.62782	19.4839
12	Markland Wood	10554	11146	-79.5736	43.6335	2	3	0	0	0	0	0	0	0	0	5	657.709	0.2946	-0.579899	0.5668	-0.191975	1.02928	0.00422607	0.123671	0.141281	0.000627879	1.59753	65.8264	0.141833	0	6.2	13.3429	19.566	30.9441	25.6678	4.9884	11.7453	195412	87.3778	3773.51	5.56845	36.8782
13	Etobicoke West Mall	11848	13072	-79.5691	43.645	0	0	1	0	1	0	0	2	1	0	5	690.844	0.831295	0.321131	-0.210407	0.858869	3.63155	0.00634836	0.211178	0.235963	0.00989169	2.6169	99.8294	1.65521	0.000598271	7.9	39.4243	27.9372	37.8851	47.4373	6.76118	17.7073	132460	90.2322	7275.8	14.6129	34.6883
14	Islington-City Centre West	43965	51481	-79.5435	43.6334	1	0	2	0	0	0	2	1	0	1	7	489.572	1.04986	-0.359327	-0.298238	0.587593	11.7897	0.0737999	0.148885	0.11733	0.0292324	1.61126	68.3801	0.378149	0.535755	7.3	37.0966	29.0913	45.9146	41.9405	7.1133	11.8701	854623	90.85	3170.07	10.7346	17.732
15	Kingsway South	9271	10327	-79.5108	43.6535	1	0	0	0	0	0	0	0	0	0	1	1021.41	-0.192243	-1.06262	0.117374	-0.307999	10.0084	0.13111	0.303816	0.180569	0.124875	3.41356	100.534	1.0638	2.09329	7.5	12.0022	18.5525	32.7044	18.41	4.46304	7.18997	900624	87.8665	3914.26	1.53417	18.5227
16	Stonegate-Queensway	25051	27410	-79.5013	43.6355	0	0	0	0	0	0	0	0	0	1	1	936.187	0.279416	-0.425979	-0.216761	-0.0149706	8.66452	0.083918	0.162298	0.224431	0.00219716	3.78492	104.168	0.265853	0.960423	6.7	18.4538	21.1968	31.9651	35.3253	6.60241	13.0518	516575	96.08	3449.45	7.42169	10.1702
17	Mimico (includes Humber Bay Shores)	33964	38739	-79.5003	43.6159	0	0	0	1	1	1	0	1	1	0	5	684.17	1.68759	-0.538959	-0.332508	0.258571	17.1604	0.0262448	0.156793	0.124497	0.198854	2.68527	80.6647	0.397568	0.800874	6.2	31.2068	30.4146	53.6746	48.5385	5.71027	11.9638	583422	94.7836	5487.76	7.98426	17.2158
18	New Toronto	11463	12539	-79.5106	43.6005	0	0	0	0	1	0	2	0	0	0	3	829.827	1.29334	0.589719	-0.440014	0.39346	14.3357	0.07632	0.237246	0.13874	0.000328759	2.38254	75.1017	0.350132	1.6786	8.7	32.0195	27.8287	37.9747	56.5581	8.56611	16.6322	188819	96.9565	3601.88	9.12477	25.9691
19	Long Branch	10084	11564	-79.5335	43.5923	0	0	0	0	0	0	0	0	0	1	1	981.465	1.27084	0.0464616	-0.581806	0.0118151	20.6427	0.0540189	0.149087	0.10006	0.205302	2.32148	70.1651	0.0340147	0.218248	7.1	22.8898	27.5188	44.8637	53.4232	9.44964	15.1203	137480	98.7205	5112.56	9.35551	17.7708
20	Alderwood	12054	13242	-79.5418	43.6049	0	0	1	0	0	0	0	0	0	0	1	856.045	-0.0703415	-0.166933	-0.066387	-0.210586	14.4955	0.0299453	0.12458	0.0596099	0.0171824	1.65292	68.4671	0.0078253	0.014878	6.1	20.7069	23.1044	27.5286	20.585	6.06717	19.5324	168602	96.0098	2659.84	7.03463	16.1793
21	Humber Summit	12416	13458	-79.5564	43.7589	0	1	0	1	0	2	1	3	0	1	9	462.235	-0.23744	1.25355	0.34603	1.52923	8.41599	0	0.0798742	0.117312	0	1.35409	31.1979	1.51434	1.25932e-05	9.6	65.6187	26.6591	30.3082	29.9101	6.53846	34.0809	202677	94.902	1689.24	16.9448	51.6969
22	Humbermede	15545	16794	-79.5426	43.7434	0	0	0	0	1	1	0	0	0	0	2	585.119	0.244588	1.43391	-0.33172	2.08941	8.79553	0	0.0933266	0.239044	0	1.41994	46.0652	1.71995	0.0186329	10.2	77.0518	28.2728	37.0383	47.5248	8.01187	28.8836	184459	92.8173	3798.11	22.8713	17.8867
23	Pelmo Park-Humberlea	10722	12278	-79.5285	43.7175	0	1	0	0	1	0	1	1	0	2	6	663.595	-0.204258	0.249404	-0.27157	0.55289	7.60889	3.00195e-05	0.195864	0.170292	0	2.46808	88.2051	1.04492	0.0428564	6	43.6101	26.1145	35.2078	17.3854	4.58221	24.624	154568	93.2249	2871.34	9.97305	41.4174
24	Black Creek	21737	23206	-79.5222	43.7648	2	0	0	0	1	1	4	0	3	0	11	546.203	0.498014	3.06752	-0.299999	2.1712	0.741612	0.0368294	0.273477	0.215553	0.15724	1.3112	52.3599	6.28967	0.0314153	12.7	80.8486	28.9598	34.25	66.6212	13.6519	37.8426	261560	87.2524	6718.94	26.6393	42.7996
25	Glenfield-Jane Heights	30491	33031	-79.5137	43.7456	1	5	0	0	2	2	0	2	1	5	18	865.416	0.113534	2.62617	-0.00666104	1.72802	1.82539	0.0314296	0.15642	0.273006	0	2.33749	54.8418	6.73162	0	11.5	76.6468	27.008	29.907	48.5368	10.7413	39.1402	410012	87.4923	6414.1	23.0847	50.8456
26	Downsview-Roding-CFB	35052	38981	-79.4907	43.7332	1	0	1	0	0	2	1	3	1	0	9	548.106	0.521165	1.13046	-0.184374	1.28401	6.68185	0.103182	0.175577	0.196118	0.057948	1.84761	62.75	1.03778	0.224558	7.9	57.3265	25.776	35.4605	52.2286	9.87043	29.3475	562794	92.5885	2600.09	18.9478	25.6894
27	York University Heights	27593	30277	-79.4891	43.7657	0	1	1	0	2	0	1	0	1	6	12	351.511	0.905023	1.06115	-0.460346	1.90944	7.00421	0.205784	0.26627	0.149026	0.0902475	1.3677	37.714	1.86366	0.277164	10.7	69.4052	35.5344	43.6614	54.7198	8.06293	21.79	302358	97.6353	2285.63	21.2002	38.7866
28	Rustic	9941	10756	-79.4983	43.7116	0	0	0	1	0	0	0	2	0	2	5	815.042	0.617816	2.20607	0.194044	1.39427	6.08316	0.0193662	0.176359	0.199385	0	2.25532	84.1653	1.16792	0.184055	9.1	59.5592	25.5507	27.2527	62.1399	8.76712	32.6087	113995	81.2386	5130.82	20.411	38.0151
29	Maple Leaf	10111	10947	-79.481	43.7155	0	0	0	0	0	0	0	0	0	0	0	776.101	0.26676	0.537042	0.109899	1.10856	9.10946	0.0364273	0.115174	0.255258	0	1.53921	61.1898	0.416903	0.478157	8.1	43.5884	24.6266	32.3749	43.8819	7.16292	28.6141	144062	91.8406	4332.99	19.128	12.7604
30	Brookhaven-Amesbury	17757	18892	-79.4858	43.7013	0	0	1	0	1	0	0	0	0	3	5	784.508	0.546738	1.69512	-0.59242	1.63142	16.6308	0.111043	0.151945	0.270928	0	2.31005	64.6573	0.896437	0.138206	10	65.6877	28.2987	33.9136	59.522	10.1002	29.7768	176688	86.4042	5386.37	21.9907	27.2886
31	Yorkdale-Glen Park	14804	17560	-79.4573	43.7146	1	1	1	1	1	1	2	1	1	1	11	669.417	0.393335	0.76563	0.318724	0.747938	24.5207	0.342808	0.0370704	0.285082	0.0957682	1.7275	71.8255	5.70016	0.159454	8	45.1889	25.5336	31.9672	38.2959	7.0159	28.5537	213860	86.3436	2908.09	12.243	54.7901
32	Englemount-Lawrence	22372	25089	-79.4376	43.7203	2	0	0	0	0	0	1	0	1	1	5	1014.53	0.712447	0.633881	-0.366657	1.38162	15.6686	0.420052	0.0308771	0.301008	0.0619831	3.12406	105.748	10.148	0.184558	8.9	40.4707	25.5677	37.5801	58.1565	8.36871	15.6616	293189	78.6256	7213.23	16.7374	23.3914
33	Clanton Park	16472	18742	-79.4465	43.7419	0	0	0	0	1	0	0	0	1	0	2	754.757	0.671144	-0.426528	-0.454649	0.887241	11.9237	0.193605	0.106288	0.162279	0.0405918	1.81476	88.1844	2.00325	0.374305	6.1	38.3983	26.8941	41.0946	45.8841	4.96183	12.706	168893	90.2481	4524.4	14.569	17.259
34	Bathurst Manor	15873	17628	-79.4563	43.7648	0	1	0	0	0	0	0	0	0	0	1	656.01	0.714431	-0.151863	-0.120005	0.938964	8.5108	0.113669	0.184959	0.106452	0.0662879	1.33541	50.8228	0.152099	0.0310957	7.2	34.7882	24.822	40.0339	45.977	6.65025	12.5518	251583	89.4012	3703.13	11.5669	13.7859
35	Westminster-Branson	26274	28248	-79.4526	43.7788	0	0	0	0	0	0	0	0	0	0	0	555.271	1.25427	0.33003	-0.0180708	1.936	5.16618	0.0152981	0.111201	0.117637	0.0641633	1.58754	59.7173	0.0884191	0	9.2	44.8507	26.0143	45.1256	60.3229	9.00196	12.0819	332776	84.7963	7701.7	17.7506	7.06566
36	Newtonbrook West	23831	26115	-79.4316	43.7858	0	0	0	0	0	0	0	0	0	0	0	855.469	0.957734	0.0196996	-0.017969	2.11005	13.2393	0.0419769	0.0711028	0.287796	3.20792e-05	2.06921	62.2306	0.285814	0.167892	8.4	58.5309	28.786	46.8819	47.433	5.07812	11.7619	260415	89.2289	5561.49	16.7411	7.57675
37	Willowdale West	16936	19571	-79.4278	43.7712	0	0	0	0	0	1	0	0	0	0	1	987.085	1.19937	-0.458089	0.26206	1.43175	20.1312	0.174595	0.141694	0.280595	0.38471	3.35548	83.7145	0.657593	0.541953	9.8	57.7684	31.7076	50.6115	36.4418	5.15532	9.45491	272986	89.0067	6787.33	9.92063	13.2407
38	Lansing-Westgate	16164	18146	-79.4249	43.7542	2	1	0	0	0	0	0	0	0	1	4	623.332	0.779617	-0.675117	-0.57533	1.1225	17.2749	0.189642	0.135116	0.183925	0.207657	2.36639	75.763	0.279192	1.06383	7.2	43.1373	29.51	48.0196	41.6097	5.39104	7.69231	356122	90.5071	3394.19	11.3809	25.1233
39	Bedford Park-Nortown	23236	26015	-79.4204	43.7314	0	0	0	0	0	0	0	0	0	0	0	1140.39	-0.0171106	-0.70557	-0.272654	0.378232	22.7039	0.174153	0.0696819	0.271362	5.04877e-05	3.24087	80.6147	1.66696	0.192866	5.5	20.9604	22.3145	35.251	30.1394	5.46194	10.695	720203	87.6613	4714.44	7.08479	7.71262
40	St.Andrew-Windfields	17812	20070	-79.3792	43.7562	0	0	1	0	0	2	0	0	0	0	3	571.293	0.135478	-0.506077	-0.186008	1.20005	5.30107	0.190694	0.1402	0.151262	0	2.97461	56.5903	0.142705	0.216457	8.3	50.5799	24.4498	37.679	33.2815	4.8249	9.57447	649291	92.0883	2749.47	6.84292	20.0286
41	Bridle Path-Sunnybrook-York Mills	9266	10942	-79.3791	43.731	0	0	0	0	0	0	0	0	0	0	0	376.434	-0.347544	-1.0528	0.0791256	0.423947	3.00275	0.0248781	0.0682685	0.14119	0.035125	1.72423	55.7472	0.189412	1.92229	8	30.1034	23.0412	35.1841	9.10494	3.09119	7.94061	1392010	92.5156	1238.04	1.69753	13.3217
42	Banbury-Don Mills	27695	31186	-79.3499	43.7376	1	0	0	0	0	0	0	0	0	0	1	520.928	0.738907	-0.553839	0.527803	0.632344	13.5693	0.00939584	0.11005	0.116761	0.157736	2.24276	66.1654	0.929578	0.146334	7.2	47.0457	20.6174	37.1263	39.0354	3.9604	9.81189	493486	85.9013	3105.71	7.13696	9.45578
43	Victoria Village	17510	19005	-79.3151	43.7284	0	0	0	0	2	1	0	0	0	0	3	512.294	1.05687	0.841526	0.152427	1.52954	4.9282	0.000309145	0.151915	0.128619	0.0088696	1.78874	51.9763	2.285	0.00132094	10.1	59.0922	24.6145	38.9416	58.6253	6.47773	20.1375	171271	86.4822	3996.66	15.1045	20.249
44	Flemingdon Park	21933	23505	-79.3328	43.7159	0	0	1	0	0	0	0	0	0	1	2	132.417	0.811041	1.43284	-0.174805	2.41637	1.84233	2.22038e-07	0.270143	0.140481	0.387452	1.48381	65.3647	6.08004	0.200334	10.6	78.5763	28.4275	39.9018	55.364	10.6573	21.8135	261233	92.6593	9503.46	28.3525	14.3022
45	Parkwoods-Donalda	34805	38257	-79.3304	43.755	0	0	0	0	0	0	1	1	1	1	4	631.289	0.735629	0.513961	-0.425043	1.32004	3.87845	0.0285519	0.109868	0.225462	0	3.00082	74.622	0.744531	0.00650599	9.2	54.9237	26.6197	40.0882	60.2554	8.63363	14.3302	623453	89.6918	5125.31	14.5379	14.6575
46	Pleasant View	15818	16856	-79.3351	43.7869	0	0	0	0	0	0	0	0	0	0	0	1085.65	0.173995	0.0919395	0.26108	1.50446	8.2373	0.0490449	0.181042	0.215783	0	2.61803	62.8791	3.64134	0.124509	10	64.2518	25.9514	35.0377	24.2754	4.8913	17.1148	219209	92.3404	5680.22	8.52221	9.93349
47	Don Valley Village	27051	29406	-79.3538	43.7832	0	1	2	1	0	0	0	0	1	0	5	844.328	0.730095	0.0906381	-0.0924922	2.13278	4.71731	0.132654	0.162015	0.151706	0.107354	2.74034	68.3114	3.10886	0.114279	9.6	70.9226	26.4131	43.7059	48.8956	6.87406	11.0013	414411	91.012	6980.85	15.7974	20.4329
48	Hillcrest Village	16934	18349	-79.355	43.8029	0	1	0	0	0	0	0	1	1	1	4	752.278	0.165361	-0.0301155	0.833041	1.45423	8.19727	0.00711844	0.0555064	0.145074	0.0672526	1.66674	63.1312	1.48426	0.170788	8.3	75.5838	22.9125	31.9828	23.5524	6.09375	12.5971	298716	88.2026	3400.69	6.41126	24.4036
49	Bayview Woods-Steeles	13154	14020	-79.3823	43.7967	0	0	0	0	0	0	0	1	0	0	1	646.939	0.374626	-0.17128	0.749779	1.39153	3.42965	0.015236	0.0806602	0.230519	0.02152	2.19746	62.7318	0.419946	1.35266e-05	8	65.1916	22.9208	36.8485	42.234	6.49627	11.6091	253036	84.4211	3428.77	7.12766	15.4087
50	Newtonbrook East	16097	17742	-79.4061	43.7915	0	1	0	1	1	0	1	0	0	0	4	811.613	0.797074	-0.277639	0.331162	1.93811	12.1313	0.0412521	0.0768939	0.370768	1.56143e-07	2.65802	56.7723	0.799657	0.300374	8.8	72.2151	30.5026	45.2421	35.27	4.00654	10.6452	335768	89.1765	4343.44	11.1202	25.1879
51	Willowdale East	50434	57856	-79.4017	43.7705	2	1	0	0	0	0	11	0	1	0	15	1071.83	1.43346	-0.602344	-0.334279	2.32926	30.1765	0.289362	0.160414	0.2909	0.243028	3.95488	102.642	1.44968	1.2196	8.5	75.0473	35.7695	58.0312	38.1476	2.89108	7.01557	572155	88.627	11431.7	14.0135	29.0822
52	Bayview Village	21396	24799	-79.3773	43.7763	0	0	0	0	0	0	1	0	1	0	2	665.991	1.23726	-0.65992	-0.158104	1.71797	10.7229	0.220252	0.15842	0.144758	0.0187967	3.16092	65.3482	1.34888	0.312499	7.7	68.614	32.3659	55.3086	41.2382	3.62015	6.99599	354894	88.0774	4806.9	11.49	14.5472
53	Henry Farm	15723	22545	-79.3414	43.7711	0	0	0	0	0	1	1	0	0	0	2	470.892	1.52509	-0.0466208	-0.815247	2.84733	11.9827	0.128325	0.1809	0.170794	0	2.95184	88.1445	1.97854	0.141447	10.3	76.5511	39.1465	63.8917	63.0999	6.12726	9.15973	202357	95.4574	8693.69	22.7987	17.7626
54	O'Connor-Parkview	18675	20156	-79.3124	43.7067	0	1	1	0	0	1	0	0	0	1	4	843.716	0.730556	0.813419	-0.360903	0.867659	11.7104	0.0247653	0.363266	0.179205	0.000644204	2.30077	90.0801	3.18954	0.576164	10.1	37.7027	25.0335	37.8502	53.6504	10.9176	18.8698	354525	93.5618	4133.06	15.1272	22.919
55	Thorncliffe Park	21108	23518	-79.3502	43.7077	0	0	3	1	1	4	0	0	2	0	11	239.43	1.12124	1.71355	-0.489773	3.28225	7.46532	0.000712105	0.213282	0.172709	0.0333273	1.34947	68.8988	1.06177	0.0185075	12.6	79.1317	27.1461	52.3355	88.9123	12.4211	20.9577	195114	95.1807	7522.03	42.2051	43.6666
56	Leaside-Bennington	16828	18627	-79.3663	43.7037	1	0	0	1	0	0	0	0	0	0	2	995.783	-0.126658	-0.781598	-0.479362	-0.0646451	11.7118	0.0259776	0.118924	0.169341	0.168821	2.08018	90.2196	0.206199	0.67303	6.9	17.6435	20.0261	29.7255	27.972	5.6677	8.41751	841619	90.7082	3892.98	3.95963	17.0295
57	Broadview North	11499	12372	-79.3558	43.6888	0	1	0	0	0	1	1	0	0	0	3	1130.08	1.52577	0.275391	-0.269833	0.285196	10.7781	0.0637626	0.202671	0.411045	0.8152	2.18114	117.52	0.645988	0.4786	8.2	27.6699	26.0023	40.1753	68.0494	11.2092	16.8608	126349	90.0083	7086.03	15.0927	25.9255
58	Old East York	9233	9817	-79.3357	43.6967	0	0	0	0	1	0	1	0	0	1	3	1280.42	0.210774	-0.105485	-0.215453	0.0370436	8.61868	0.0113389	0.375209	0.433169	0.000603454	1.7299	95.65	0.530954	0.113205	5	26.8187	21.1199	28.5306	34.8285	7.78364	17.3239	257522	96.8119	4177.57	9.49868	28.989
59	Danforth East York	17180	18427	-79.3316	43.6894	0	0	0	0	0	0	0	0	1	0	1	2532.45	0.162375	-0.144394	-0.249942	-0.0413684	11.8423	0.0233631	0.379484	0.655874	0.00119989	2.35757	104.411	1.61021	1.05269	6.9	29.8009	20.6345	31.1574	29.3238	9.03915	17.7873	334260	92.8571	8419.54	6.90883	13.1216
60	Woodbine-Lumsden	7865	8309	-79.3114	43.6941	0	0	0	1	0	1	0	1	0	0	3	2146.44	0.510349	0.00772202	-0.507976	-0.241698	11.2142	0.0422051	0.440371	0.432938	0	2.97373	125.018	1.75766	0.54087	6.6	31.0191	22.6955	36.6216	31.7391	12.1739	15.1719	147462	94.3069	6945.93	6.23188	31.2159
61	Taylor-Massey	15683	16651	-79.2961	43.6949	0	0	0	1	1	1	0	1	0	0	4	1285.69	1.27544	0.959247	-0.581984	2.28149	15.2881	0.0829945	0.361989	0.28322	0	4.05491	145.968	3.16849	0.738493	11.5	66.8712	28.3109	46.3338	67.2249	12.1212	16.2011	102259	96.3682	15664.6	28.9243	25.5949
62	East End-Danforth	21381	23112	-79.2996	43.6841	0	0	3	0	0	0	0	0	0	2	5	2300.6	0.756979	0.0677581	-0.605114	0.4219	27.8708	0.0547565	0.320568	0.474069	0.00928334	3.72618	164.493	2.81454	0.955754	8.2	30.8187	23.3619	37.0758	45.6427	7.52044	13.2408	304010	92.661	8757.8	8.49673	24.1315
63	The Beaches	21567	23364	-79.2998	43.671	1	1	0	0	0	0	1	0	0	0	3	1826.54	0.566056	-0.72453	-0.677571	-0.317308	18.8619	0.0131607	0.157605	0.380441	0.63139	2.52931	138.567	1.8946	3.27094	5.7	13.896	21.2593	37.7102	37.5398	8.16976	8.25532	659192	90.0794	6497.53	3.60743	17.6419
64	Woodbine Corridor	12541	13484	-79.3156	43.6767	1	0	0	1	0	0	0	0	1	1	4	2493.84	0.612312	-0.0260311	-0.752359	-0.0227146	25.813	0.00541416	0.287162	0.671949	0.0424081	3.39153	155.791	3.75313	3.50869	7.7	27.1813	22.6457	33.9983	41.7049	9.52381	14.1444	240272	92.7914	8450.32	5.59633	29.1716
65	Greenwood-Coxwell	14417	15470	-79.3245	43.6726	0	0	2	0	0	0	0	0	0	0	2	2479.86	0.659682	0.233504	-0.630972	0.251719	16.2285	0.00657337	0.242885	0.696157	0.040327	2.99822	162.856	4.49712	2.26654	7.2	39.1168	25.3173	34.4361	40.545	10.6612	16.4361	216423	94.5946	9234.88	7.92733	18.7149
66	Danforth	9666	10353	-79.33	43.684	0	1	1	3	1	1	2	0	1	0	10	3004.81	0.334737	-0.121899	-0.27428	0.022307	16.4079	0.0281798	0.346036	0.777009	0.000320534	2.74933	143.537	3.30627	2.11525	6.2	25.8468	23.8465	29.3593	35.6234	8.66242	18.1132	260052	97.4438	9246.56	5.73248	64.0465
67	Playter Estates-Danforth	7804	8257	-79.3551	43.6796	1	0	0	0	0	0	2	0	0	0	3	2290.77	1.02477	-0.68394	-0.473706	-0.0996696	21.6613	0.0910164	0.202667	0.660739	0.80049	2.92367	155.551	2.7523	2.38855	6.4	20.4188	25.3075	39.1724	53.6313	7.69231	9.78428	194189	98.0916	9302.69	4.75524	31.3232
68	North Riverdale	11916	12585	-79.3515	43.6719	0	0	0	0	1	3	0	0	0	1	5	2060.63	0.528159	-0.622676	-0.623186	-0.168894	23.4481	0.0887489	0.197943	0.785648	0.922044	3.88245	195.512	7.3347	2.18019	5.3	24.101	22.8265	32.198	44.012	6.98603	10.6831	318764	95.6522	7046.31	3.8961	34.5804
69	Blake-Jones	7727	8287	-79.3376	43.6761	0	0	0	0	1	0	0	0	0	0	1	2460.97	0.560438	0.594697	-0.585927	0.476871	13.7651	0.0472742	0.246875	0.856835	0.00179979	3.06093	199.583	5.18751	1.83285	8.5	38.5166	25.7539	31.8972	45.8466	9.29487	18.7251	154132	94.5912	8805.21	7.1885	20.1412
70	South Riverdale	27876	30225	-79.3359	43.6492	0	0	1	0	3	3	2	0	0	2	11	790.805	0.916959	-0.0688225	-0.607848	0.323439	12.6607	0.0191373	0.160503	0.279455	0.352363	2.19554	100.465	2.32238	1.21325	6.5	41.5049	27.8196	40.7094	40.0828	7.70186	17.4946	662651	99.9641	2756.6	6.00166	35.8521
71	Cabbagetown-South St. James Town	11669	12655	-79.3663	43.6676	1	1	2	2	0	2	0	0	0	1	9	1446.27	2.10854	-0.401984	-0.118408	-0.186081	43.9616	0.233086	0.309935	0.646281	2.1073	5.44455	239.975	15.0029	3.38109	8	28.8444	26.3519	43.2382	55.7021	10.6366	7.56014	301145	129.134	8924.79	5.58573	53.4837
72	Regent Park	10803	13131	-79.3607	43.6599	0	3	1	0	1	2	2	1	1	1	12	2080.07	1.83117	1.61155	-0.790919	1.60913	95.7308	0.218228	0.252633	0.606497	1.90222	5.86973	301.485	17.5828	4.45665	9.6	69.9766	37.9987	54.8498	74.672	9.67742	20.6744	103250	105.128	20192.4	15.9435	70.1768
73	Moss Park	20506	23905	-79.3675	43.6565	1	2	1	1	3	3	4	3	2	1	21	1833.96	2.84462	0.2197	-0.620421	0.537615	133.138	0.321541	0.291882	0.506734	4.73214	5.60072	251.816	16.2378	9.84503	6.9	42.5785	37.4281	57.6513	66.032	7.74892	9.86494	170813	131.564	16917.3	8.13501	77.3715
74	North St. James Town	18615	20595	-79.3754	43.6696	1	0	2	1	0	0	0	0	1	0	5	1011.4	2.45083	0.749178	-0.682854	1.94547	77.5064	0.297467	0.445589	0.547739	1.96019	6.28422	187.011	11.5468	4.34919	10.4	66.8483	36.3685	49.6985	90.0628	9.62343	12.6905	144164	112.979	48550.6	22.8676	26.4687
75	Church-Yonge Corridor	31340	39279	-79.3792	43.6596	3	0	1	3	2	1	4	1	1	0	16	1407.96	3.00912	-0.765568	-0.699392	0.515734	155.959	0.41325	0.420693	0.475882	8.76618	5.35481	197.588	11.806	13.3017	8.5	41.0493	48.0855	60.9415	70.4165	5.38892	4.19316	443734	120.775	28785.3	8.71665	44.9553
76	Bay Street Corridor	25797	32790	-79.3859	43.6575	0	1	1	2	0	1	0	3	0	1	9	863.605	2.97504	-0.594155	-0.511763	1.62659	130.697	0.436743	0.445533	0.430571	10.9074	4.65435	165.449	8.73188	14.0094	10.2	62.1949	57.216	73.7419	67.9377	2.62023	2.92398	352218	89.8492	18122.4	12.6036	32.3417
77	Waterfront Communities-The Island	65913	87808	-79.3774	43.6338	0	1	1	1	0	1	1	1	3	1	10	298.999	2.79762	-1.51466	-1.05894	0.536506	35.3561	0.131871	0.182489	0.101313	3.0545	2.73398	99.9896	2.21296	3.61771	5.2	44.0338	54.5795	72.3079	58.7095	2.19605	3.06501	662333	101.899	6544.87	7.25153	16.5563
78	Kensington-Chinatown	17945	21196	-79.3974	43.6535	0	1	0	1	3	0	3	0	1	2	11	2262.48	2.23958	0.860648	-0.270877	1.11633	119.46	0.378422	0.4727	0.470807	3.52752	3.21721	236.515	8.86724	12.6267	8.2	60.2693	44.5528	52.2687	70.9788	9.73654	17.6416	222404	95.6356	13811.1	9.21053	48.6191
79	University	7607	8433	-79.4014	43.6624	1	0	0	0	2	1	0	1	0	0	5	1545.97	2.1086	-0.365707	-0.430125	0.533539	62.2677	0.343727	0.528871	0.531248	4.11169	3.46525	158.803	5.7901	4.69485	8.3	33.0337	44.8271	54.4684	62.592	8.68925	8.42788	197072	98.8266	6001.11	7.06922	43.0707
80	Palmerston-Little Italy	13826	14992	-79.4186	43.6591	1	0	0	0	1	0	0	0	0	1	3	2714.92	1.52262	-0.357715	-0.736817	-0.0974203	52.3621	0.147346	0.388168	0.703319	0.520602	2.23303	182.061	3.06664	2.99996	6.8	21.439	41.1182	47.1471	58.6888	10.8044	14.3715	347339	93.422	10445.6	5.60821	23.3874
81	Trinity-Bellwoods	16556	18270	-79.4155	43.6501	0	1	0	0	0	0	0	0	1	0	2	2858.04	1.05361	-0.157577	-0.483176	0.200489	65.5826	0.107415	0.490925	0.616654	0.653145	2.60494	237.395	4.1585	4.10077	6.1	29.6981	36.452	42.8203	47.7601	7.53077	21.505	333954	98.5612	10562.4	5.78871	17.2043
82	Niagara	31180	37931	-79.4126	43.6366	1	2	0	2	1	0	2	0	1	0	9	768.444	2.57286	-1.52033	-1.26188	0.113859	48.236	0.0371681	0.47106	0.249887	2.26984	2.78855	166.53	2.24437	2.17902	4.5	35.0361	51.5876	70	50.0399	1.99734	4.50863	369683	97.4976	11702.5	5.88705	28.1082
83	Dufferin Grove	11785	12858	-79.4375	43.6554	1	0	0	0	1	0	0	1	0	0	3	2145.05	1.40895	-0.0178302	-0.634843	0.247253	21.3547	0.123441	0.292864	0.720956	0.322996	1.45855	187.65	1.93964	0.627775	7.5	30.9991	36.0204	44.9198	59.4669	9.19118	20.6136	128586	98.3165	9263.76	9.75161	25.5842
84	Little Portugal	15559	17741	-79.4305	43.6475	0	0	1	2	1	0	1	0	0	0	5	2656.76	1.72609	-0.328908	-0.848656	0.126952	45.6879	0.0566399	0.466021	0.624257	0.454235	1.69802	250.56	2.02178	1.83527	6.4	28.3295	43.094	55.9696	55.8249	6.4603	17.4661	202912	96.53	14585.2	6.32571	29.6406
85	South Parkdale	21849	24212	-79.4395	43.6366	1	0	0	0	1	0	0	1	0	0	3	872.762	2.48072	0.70512	-0.679006	0.899449	22.0472	0.020563	0.457244	0.265168	0.728722	1.93618	159.351	1.77468	1.07987	8.6	48.0271	37.1413	50.8325	86.6111	10.9354	16.4111	258500	100.826	10586.9	15.8911	17.4854
86	Roncesvalles	14974	16073	-79.4432	43.6461	0	0	0	0	0	0	2	1	0	0	3	2347.13	1.177	0.0987783	-0.762404	0.080515	19.0942	0.100307	0.40391	0.498218	0.262776	1.59591	193.594	1.86993	1.03662	6.7	25.5212	28.1822	40.6605	56.3452	12.0464	14.3255	377518	99.2005	10683.1	9.36139	22.3099
87	High Park-Swansea	23925	26494	-79.4681	43.645	0	1	0	0	0	0	0	1	0	0	2	991.186	1.0023	-0.716743	-0.477096	-0.207462	7.58708	0.118756	0.203388	0.271951	0.466739	3.59871	135.12	1.22212	0.405128	6	19.118	27.001	41.5426	43.6322	6.6636	7.94852	483620	86.8955	4944.65	4.73563	13.461
88	High Park North	22162	24557	-79.4665	43.6575	1	0	1	0	0	0	0	0	0	0	2	1828.44	1.58983	-0.629139	-0.538388	0.217545	12.6426	0.168619	0.178228	0.456213	0.652983	3.0533	132.708	1.50484	1.07078	7.1	23.768	30.7057	48.0328	66.1978	7.21088	8.09172	496958	88.5009	13046.4	9.20635	14.2002
89	Runnymede-Bloor West Village	10070	10792	-79.4859	43.6592	0	0	0	0	0	0	0	0	0	0	0	2265.52	-0.247015	-0.822008	-0.631086	-0.257989	19.4688	0.106959	0.229714	0.309055	0.116888	4.06989	145.291	1.25947	0.936847	5.1	15.8888	21.1023	27.7031	21.363	6.29096	11.9701	223885	90.5303	6770.47	2.87958	12.7865
90	Junction Area	14366	15623	-79.4716	43.6678	0	0	1	0	0	0	0	0	0	0	1	1651.91	0.766599	-0.414661	-0.739723	0.124634	24.6133	0.125055	0.208791	0.49758	0.00974687	3.43603	160.213	2.01504	1.43549	5.6	29.535	28.9921	36.9951	40.796	5.3112	14.125	310473	95.4453	5936.17	6.71642	14.6405
91	Weston-Pellam Park	11098	12074	-79.4604	43.6739	0	0	1	1	1	0	1	1	0	0	5	2229.64	0.340216	1.26828	-0.378665	0.50416	26.2023	0.0985981	0.156082	0.506586	0	3.90164	212.275	2.72289	2.22996	8.5	37.9793	29.5549	31.0491	41.4201	9.34911	32.8556	127491	101.818	8266.35	11.9385	35.9247
92	Corso Italia-Davenport	14133	15139	-79.4477	43.6776	0	0	0	1	0	0	0	0	1	0	2	2451.62	0.409048	0.344099	-0.381255	0.192834	14.1074	0.0499658	0.0997082	0.424201	0	3.27859	183.405	2.24392	1.08402	7.2	25.1418	29.6469	35.6636	37.3297	7.26612	27.7869	304000	97.4126	8032.75	8.80218	18.9357
93	Dovercourt-Wallace Emerson-Junction	36625	40355	-79.4387	43.6656	0	1	2	3	0	2	0	2	2	0	12	2538.47	0.990685	0.20975	-0.602794	0.358944	19.6462	0.127626	0.159575	0.63685	0.0955666	2.54192	189.557	3.15279	0.760543	7.2	33.8995	34.5666	42.4717	50.098	8.13992	22.3709	594477	97.3068	10831.1	8.68997	31.2638
94	Wychwood	14349	16037	-79.4257	43.6769	0	1	0	0	0	0	0	1	1	0	3	2253.97	1.01665	-0.0905776	0.00464531	0.0379089	17.0363	0.131956	0.211438	0.382521	0.185949	3.22571	174.209	2.90794	0.987324	5.2	27.434	26.7266	37.213	51.6129	7.97286	16.3373	239484	86.0661	9533.86	6.96095	22.8839
95	Annex	30526	34680	-79.4042	43.6715	0	0	0	0	0	0	2	1	0	0	3	2039.69	2.14156	-0.84018	-0.233904	-0.0588928	65.927	0.274013	0.501763	0.41615	2.30366	4.84444	162.312	2.56029	3.80777	6.7	25.3841	37.2797	53.1662	61.9586	7.52823	6.02891	792507	88.5838	12428.5	5.02355	13.7363
96	Casa Loma	10968	12334	-79.4082	43.6818	0	0	0	0	0	0	1	0	0	0	1	1160.36	1.42567	-1.05027	0.10574	-0.234559	21.0228	0.222088	0.405717	0.208759	0.931839	5.08874	125.977	1.38385	1.71102	6.6	17.1796	26.8508	47.7619	59.7967	7.11645	5.08035	545338	86.1747	6415.47	4.34783	17.0195
97	Yonge-St.Clair	12528	14083	-79.3981	43.6878	0	0	0	0	0	0	0	0	0	0	0	1392.22	1.93393	-1.09679	0.0482345	-0.149904	30.7927	0.181933	0.380252	0.158797	0.0750169	5.25259	116.158	0.564352	2.68765	5.9	20.7724	28.8554	52.2124	61.4672	8.05991	4.14414	541217	82.1091	12126.8	5.41311	11.3879
98	Rosedale-Moore Park	20923	23693	-79.3799	43.6828	0	0	0	0	1	0	1	0	0	1	3	937.749	0.973768	-1.07873	0.28479	-0.151481	26.0428	0.167237	0.365734	0.276806	0.416608	5.15193	144.639	1.86949	1.34824	6	18.1465	22.7979	40.247	44.6047	5.46992	5.80556	1413132	85.7587	5074.46	4.77374	18.01
99	Mount Pleasant East	16775	17972	-79.3851	43.7048	0	0	0	0	0	0	0	1	0	0	1	1582.23	0.536176	-0.834268	-0.48196	0.03768	30.6715	0.0387157	0.105295	0.233864	0.0397248	3.32837	80.8544	1.25086	2.79791	6.9	22.8222	23.3383	36.2277	43.4432	5.51075	7.36575	348357	86.637	5818.2	5.31271	13.3205
100	Yonge-Eglinton	11817	13183	-79.4038	43.7046	1	0	0	0	0	0	0	1	0	0	2	1759.92	1.21518	-0.882628	-0.679354	0.223724	33.7857	0.061437	0.101372	0.31686	0.263014	4.06559	93.071	1.70061	3.75202	6.9	26.726	30.8031	48.5307	61.3757	5.72183	5.75	222648	87.5397	7987.57	6.07394	20.9511
101	Forest Hill South	10732	12450	-79.4145	43.6945	0	0	0	0	0	1	0	0	0	0	1	1056.2	0.879968	-1.04559	0.0256714	-0.0539268	7.4408	0.150005	0.183457	0.224484	0.0174228	5.11377	104.367	0.822196	0.754085	5.6	16.7453	27.0686	40.9157	46.8687	6.46465	7.42734	784645	84.0753	5020.12	3.43782	17.2138
102	Forest Hill North	12806	13588	-79.4283	43.7042	0	0	0	0	0	0	0	0	0	0	0	1238.75	1.03962	-0.4617	-0.514082	0.770701	6.50257	0.3024	0.0562692	0.295003	0	4.02398	129.689	1.28375	0.743052	7.4	28.1768	24.8712	39.6015	65.932	6.70956	8.29406	258469	82.1352	8659.69	14.2332	11.2487
103	Lawrence Park South	15179	16585	-79.4062	43.7172	0	0	0	0	0	0	0	0	0	0	0	1402.38	-0.0671016	-0.86329	-0.577592	0.0466729	9.73657	0.0585807	0.0305513	0.354065	0.233777	3.52777	95.1557	1.29227	0.864476	7.5	16.9424	23.717	36.1878	30.4613	6.78851	7.70171	1216585	89.3192	5115.23	3.65535	10.1862
104	Mount Pleasant West	29658	36333	-79.3936	43.7044	0	0	0	1	1	0	0	1	2	1	6	1507.1	2.61993	-0.882359	-0.46625	0.548782	60.5338	0.0495592	0.10722	0.287065	0.322054	3.80719	74.2601	1.96489	6.75541	6.7	33.6445	36.6849	58.3243	74.6644	4.74557	5.64865	443047	81.9048	27047.4	9.69402	21.613
105	Lawrence Park North	14607	15751	-79.4042	43.73	0	1	1	0	0	0	0	0	0	0	2	1976.76	-0.35944	-0.844193	-0.68004	0.0305223	23.3753	0.0497424	0.0619438	0.267634	0.0769339	3.05676	84.9106	0.437977	0.383841	6.4	21.3599	19.4085	30.7382	24.2844	5.4428	7.71619	470908	93.6255	6878.77	2.76498	18.5701
106	Humewood-Cedarvale	14365	15854	-79.4279	43.6913	0	0	0	1	0	0	0	0	0	0	1	1615.41	1.17327	-0.352748	-0.716666	0.307815	13.0266	0.170523	0.114563	0.226483	0.000366379	4.25821	142.149	1.303	0.632539	7.1	28.7873	30.9781	40.9326	64.5358	9.58904	9.32063	289910	85.2618	8472.37	9.96956	14.6411
107	Oakwood Village	21210	22588	-79.44	43.6885	0	0	1	0	0	0	0	2	2	0	5	2558.34	0.652119	0.599112	-0.130688	0.678315	24.4031	0.121371	0.0743974	0.256116	0	2.97908	141.317	1.10229	0.887551	6.8	43.1536	25.5776	31.2374	47.0081	10.2933	24.9509	267062	90.6715	10177.2	12.4281	24.2639
108	Briar Hill-Belgravia	14257	15448	-79.453	43.699	1	0	1	0	0	1	0	0	0	1	4	1486.7	0.839324	0.322051	-0.349711	1.10631	31.2559	0.253694	0.0728552	0.252993	0	2.88085	128.655	0.878491	0.924812	8.7	45.7585	27.2147	34.773	50.5226	7.5784	20.5989	190243	86.575	8440.01	17.0157	27.1031
109	Caledonia-Fairbank	9955	10729	-79.4554	43.6885	0	1	0	0	0	0	0	0	0	0	1	1984.79	0.0636963	0.820766	-0.35485	0.587047	19.2697	0.0812729	0.111869	0.309791	0	3.10649	144.148	0.657127	0.972	7.2	36.1938	28.0763	33.1917	35.3261	7.74457	34.7387	132879	97.8175	6946.9	13.587	17.886
110	Keelesdale-Eglinton West	11058	12050	-79.4716	43.6857	0	0	0	0	0	1	0	1	0	1	3	1740.83	0.159782	1.28459	0.0440967	0.796418	22.1888	0.132407	0.197473	0.382529	0	3.56059	136.412	1.28155	1.01739	8.6	42.5532	26.9488	32.9361	38.5167	6.81818	38.6207	184802	93.9421	6882.69	13.2616	26.4699
111	Rockcliffe-Smythe	22246	23751	-79.4946	43.6747	1	1	0	2	0	0	0	1	2	1	8	989.583	0.53798	1.47202	-0.0206478	0.662357	13.6001	0.0984505	0.262855	0.331849	0.0372478	4.04623	114.58	2.18758	0.748686	9.2	45.9861	25.9372	32.3606	43.3149	9.98896	30.3977	295358	93.4868	4683.9	14.4119	32.8029
112	Beechborough-Greenbrook	6577	7130	-79.4797	43.6932	0	1	1	0	0	0	0	0	0	4	6	790.202	0.941799	1.98843	-0.326229	1.24008	15.2051	0.156957	0.184198	0.32213	0	2.90189	86.0503	0.835724	0.615809	11.4	59.0267	26.6839	34.2739	66.2264	8.86792	30.5423	109880	89.1775	3888.48	19.2453	51.8093
113	Weston	17992	20037	-79.5159	43.7027	0	2	0	0	3	1	1	1	3	0	11	1092.59	1.20775	1.6646	-0.365333	1.49556	34.1788	0.019583	0.164485	0.221473	0	2.88832	104.84	1.93937	0.620217	10.6	60.8142	27.3177	39.6974	63.0921	9.60526	24.8545	171044	89.8153	7810.05	19.3294	48.5373
114	Lambton Baby Point	7985	8433	-79.4962	43.6574	1	0	0	0	0	0	0	0	0	0	1	1204.6	0.183681	0.387635	-0.629759	0.253757	9.28238	0.092124	0.268504	0.230873	0.0061239	4.1292	123.87	1.68274	0.764597	7.6	24.4208	21.7282	32.0027	40.96	9.9359	13.6038	214945	88.0896	4732.48	7.2	19.8514
115	Mount Dennis	13593	14703	-79.5002	43.6881	2	0	1	0	0	0	1	3	1	1	9	933.403	0.807782	1.67435	-0.576834	1.44796	16.1723	0.129278	0.194386	0.318878	0	3.35495	100.832	1.75699	0.687749	10.8	67.911	28.2131	36.25	52.8958	11.1219	25.8629	164344	89.8955	6904.89	20.1737	49.1116
116	Steeles	24623	26911	-79.3214	43.8129	0	2	0	0	0	0	0	0	0	0	2	917.967	-0.277904	0.588079	0.896869	1.98526	6.81555	1.60415e-07	0.116365	0.168592	0	1.66179	70.319	1.1193	0.090085	9.5	90.9747	24.0629	31.5994	16.1125	4.22265	23.5503	363045	91.0784	5899.79	12.1406	13.1891
117	L'Amoreaux	43993	48519	-79.3143	43.7957	0	0	1	0	2	1	0	0	3	0	7	880.439	0.233329	0.908568	0.338954	1.81258	5.14501	0.00551566	0.208377	0.254841	0	2.61477	73.5772	3.51573	0.0354929	10.9	77.1034	25.845	34.4462	34.5962	7.94548	21.5432	529383	88.1283	6781.24	13.5683	17.7228
118	Tam O'Shanter-Sullivan	27446	29970	-79.3031	43.7801	1	0	0	1	0	0	1	1	1	0	5	773.987	0.476148	0.467926	0.499192	1.73561	10.7734	0.00350912	0.160891	0.152512	0	2.0076	74.3097	2.13161	0.0895327	9.1	75.1942	24.4116	37.05	43.6165	5.31809	19.2615	475647	86.8027	5527.13	15.3579	20.217
119	Wexford/Maryvale	27917	29864	-79.2988	43.7485	1	1	1	0	2	0	2	1	1	2	11	742.278	0.208155	0.570054	-0.0471096	1.08493	9.80004	0.0220377	0.0521939	0.182273	0	1.39515	72.9247	0.531409	0.000782428	9	55.491	25.9161	31.9916	39.7328	7.42207	18.8344	336503	94.8396	2909.62	12.4691	35.8133
120	Clairlea-Birchmount	26984	29302	-79.2816	43.7135	2	0	0	2	1	0	3	2	1	1	12	911.373	0.136577	0.363657	-0.375887	1.33271	13.4055	0.0635193	0.162782	0.135671	0.000630033	2.40599	78.9951	2.77074	0.409843	8.7	61.2664	26.6084	36.7921	34.3784	6.65584	19.3838	350777	94.9005	3961.18	13.5676	39.4262
121	Oakridge	13845	15735	-79.2799	43.6974	1	0	0	1	0	0	0	0	1	0	3	1186.76	1.01081	1.91215	-0.269774	2.38175	17.6111	0.0753809	0.275273	0.212036	0.000260766	3.79954	125.057	4.15677	0.128823	14.6	75.3123	26.0383	42.0823	68.0227	12.6774	21.1065	134303	95.7507	8376.1	24.8106	23.3687
122	Birchcliffe-Cliffside	22291	24182	-79.2653	43.6946	0	1	0	1	0	1	1	0	0	0	4	1161.46	0.385324	0.15961	-0.127338	0.014457	16.8429	0.0354014	0.174574	0.236057	0.119714	2.64537	90.6863	1.07686	0.170478	8.8	26.4577	21.2866	33.7125	33.2065	8.97227	15.963	369161	92.9991	4024.38	6.19565	20.3479
123	Cliffcrest	15935	17715	-79.2357	43.7211	0	0	0	1	0	0	1	1	0	1	4	637.113	0.00144583	0.372219	-0.083531	0.615162	12.5688	0.0413793	0.0142358	0.273794	0.0777388	2.11017	67.8151	1.14016	0.191516	9.7	41.5691	23.5331	30.4623	33.1075	7.36664	16.3396	248846	94.5599	2463.37	8.37563	25.3456
124	Kennedy Park	17123	18407	-79.2606	43.7255	0	0	0	0	0	0	2	1	0	2	5	876.754	0.559588	1.20332	-0.149213	1.40506	14.2109	0.21013	0.0350255	0.298429	0	2.44154	76.7979	1.54434	0.301391	9.1	69.5029	25.4044	34.4796	45.3232	9.80989	20.8726	229390	94.359	5140.57	14.5247	27.9278
125	Ionview	13641	14407	-79.2727	43.7353	1	0	0	0	0	0	0	0	0	0	1	869.082	0.71756	0.948486	-0.298885	1.87037	12.9321	0.224613	0.021145	0.257001	0	1.8749	79.4328	1.06972	0.326341	8.8	73.108	27.6739	36.7618	60.7938	9.09091	21.1062	169046	90.566	7377.35	22.5338	15.0906
126	Dorset Park	25003	27051	-79.2791	43.7592	1	0	1	0	0	1	0	2	0	3	8	570.412	0.331842	0.74198	-0.218133	1.68846	11.5303	0.0337521	0.0501469	0.197839	0.00135643	1.39894	65.0038	0.795343	0.00419153	9.7	77.6866	25.6569	38.8092	38.7464	6.89066	19.7466	251476	88.0075	4499.43	19.59	30.215
127	Bendale	29960	32770	-79.2576	43.7603	0	0	1	0	3	0	0	1	1	0	6	723.911	0.368385	0.582608	0.224949	1.53832	9.67582	0.0413267	0.0695844	0.218553	0.130295	2.26239	76.9758	0.53153	0.197304	8.8	72.4227	30.1235	39.667	34.9582	5.06035	19.2933	326482	92.3669	4394.87	14.3985	21.4494
128	Agincourt South-Malvern West	23757	27406	-79.2658	43.7886	1	0	0	0	0	0	1	1	2	1	6	552.621	0.205843	0.466588	0.0845121	1.81467	10.3895	0	0.131351	0.17975	0.0179155	1.47556	54.4481	0.313149	0.270556	9.8	85.8756	29.6334	39.3057	27.6583	5.65111	19.7794	278390	95.5949	3480.94	11.9311	25.3975
129	Agincourt North	29113	31618	-79.2669	43.8054	0	1	1	0	0	0	0	0	0	0	2	729.327	-0.312316	0.760986	0.515918	1.92714	4.24172	0	0.0700568	0.258458	4.09383e-08	1.16423	50.3631	0.0458053	2.37168e-05	9.8	91.4657	25.7102	31.3205	18.8596	4.00659	26.2	427037	91.5461	4353.98	14.411	11.6729
130	Milliken	26572	29166	-79.2752	43.8206	0	1	0	0	0	0	0	1	0	1	3	647.744	-0.480713	0.94308	0.519146	2.25491	6.94889	0	0.0757041	0.151929	0	1.24968	56.4564	0.144601	0	9.5	96.5656	26.8139	32.3494	11.1906	3.25521	28.2332	525507	93.6612	3077.28	14.974	15.2238
131	Rouge	46496	50790	-79.1866	43.8211	0	2	1	0	0	4	1	0	1	2	11	324.408	-0.773469	0.133599	-0.265108	1.41558	2.12167	0	0.0177978	0.0590954	0.0837959	0.998207	39.9786	0.220167	0.0616659	8.2	81.0139	27.5292	27.9899	16.4675	3.32586	17.259	729154	93.4792	1353.16	11.0198	24.0241
132	Malvern	43794	47548	-79.2227	43.8036	3	0	0	0	4	2	2	1	1	3	16	807.602	-0.284903	1.03968	-0.311174	1.89579	3.96003	0	0.0589964	0.178959	0.0954612	1.59431	82.2264	1.36865	0.0539703	10.5	89.5579	29.2049	32.359	29.9218	6.74367	20.4682	533202	92.3178	5362.81	17.3621	34.5366
133	Centennial Scarborough	13362	14672	-79.151	43.7823	1	0	0	1	0	1	1	0	0	0	4	782.183	-0.784513	-0.514694	0.0170936	0.342914	8.13011	0	0.0361881	0.0783985	0.000120581	2.46049	71.4806	0.0723447	0.0632147	7.6	43.5532	24.0982	22.0825	6.3854	3.99543	11.5728	215135	94.4727	2683.01	3.42466	28.1439
134	Highland Creek	12494	13943	-79.1777	43.7907	0	0	0	0	0	0	0	1	0	1	2	721.68	-0.71395	-0.0912375	0.238681	1.08469	5.78932	0	0.125985	0.0916935	0	1.82536	75.746	0.20389	0.523004	8.5	74.5287	28.4537	24.005	11.0961	4.05405	14.8673	196620	98.4114	2656.79	7.56757	20.3189
135	Morningside	17455	18859	-79.2072	43.7823	1	0	0	1	0	0	1	1	1	0	5	495.141	0.191218	0.992482	-0.188051	1.62906	5.91914	0	0.12861	0.15679	0.00185004	1.6046	64.5241	0.65181	0.148851	11.4	75.0146	28.9888	33.9407	39.8471	9.35374	17.268	272837	93.9377	3285.46	16.8511	27.5894
136	West Hill	27392	29669	-79.1769	43.7674	2	0	0	2	0	0	1	2	2	0	9	550.788	0.334457	1.57123	-0.139565	1.24861	6.95157	0	0.0998726	0.135981	0.0209951	2.84756	57.7946	1.8184	0.0604186	11.6	63.3346	26.5771	31.5377	40.6313	11.5558	22.2818	316750	91.2238	3082.35	12.2244	30.96
137	Woburn	53485	58109	-79.2288	43.7667	1	0	3	3	1	0	0	0	2	2	12	689.591	0.351327	1.0876	-0.0864226	1.96349	8.91456	9.15197e-05	0.0667476	0.150363	0.0605355	2.16359	61.9195	1.06326	0.167222	10.6	76.4268	28.9146	38.5394	47.0429	7.97396	20.387	629030	94.4444	4711.25	19.1807	22.9535
138	Eglinton East	22776	24885	-79.2458	43.7409	0	0	0	0	0	1	1	2	2	3	9	804.098	0.609182	1.47474	-0.223034	2.02473	13.8895	0.138742	0.00122873	0.301388	0.000113444	2.70993	89.5718	1.78943	0.416921	10.8	78.0373	26.2338	37.5149	55.0569	11.1884	21.7031	343031	87.2735	7720.71	22.8824	35.3279
139	Scarborough Village	16724	18116	-79.217	43.7386	0	0	1	0	6	1	0	0	1	0	9	552.952	0.69836	1.8592	-0.348894	2.06375	11.1351	0.000266425	0.0132483	0.151851	0.590651	2.32791	57.8681	1.14263	0.294019	13	73.4327	26.459	40.1301	54.5992	12.8378	22.6004	185967	90.8883	5749.25	22.2785	43.3454
140	Guildwood	9917	10679	-79.1953	43.7488	0	0	0	0	0	0	0	1	0	2	3	656.877	0.101633	-0.308963	0.737121	-0.0573914	4.0934	0	0.0589254	0.160658	0.257186	1.99013	65.3496	0.757852	0.137739	7.9	29.7409	19.3103	29.6095	22.6817	3.62954	12.9109	177062	87.2762	2807.06	3.7594	27.9906

## Sheet: 3- Pearson Correlation test
	Dependent variable = Homicide EBS rates (per 100,000 people)	Pearson Correlation	Sig. (2-tailed)
	Primary candidate (independent) variables
1	Property units	.351**	2.14884e-05
2	Residential instability	.168*	0.0478175
3	Material deprivation	.458**	1.2506e-08
4	Dependency	-0.119401	0.15998
5	Ethnic concentration	.169*	0.046185
6	Commercial ‎establishments	.342**	3.53622e-05
7	Subway stations	0.163179	0.0540572
8	Sport places	0.13105	0.122743
9	Public secondary schools	.240**	0.00425055
10	Places of interest	.268**	0.0013564
11	Public parks	0.117888	0.165378
12	Intersections	.258**	0.00209149
13	Large buildings ‎	.555**	1.13951e-12
14	Parking lots	.278**	0.000886961
15	Unemployment rate	.296**	0.000381109
16	Minority rate	.224**	0.00785766
17	Youth rate	.192*	0.0231775
18	Mobility status	0.044927	0.598136
19	Rate of rented homes	.243**	0.00387755
20	Rate of homes needing ‎major repairs ‎	.324**	9.66682e-05
21	Lack of tertiary education	.358**	1.40476e-05
22	Average household income	-.327**	7.83297e-05
23	Sex ratio	.409**	5.16966e-07
24	Unsuitable housing rate	.277**	0.000924
25	Population density	.170*	0.0444921
	** means that correlation is significant at the 0.01 level (2-tailed).
	* means that correlation is significant at the 0.05 level (2-tailed).

## Sheet: 4-Selected variables by Pearson
		Dependent variable = Homicide EBS rates (per 100,000 people)	Pearson Correlation	Sig. (2-tailed)
		Primary candidate (independent) variables
1	Socio-economic	Population density	.170*	0.0444921
2		Average household income	-.327**	7.83297e-05
3		Unemployment rate ‎(%)‎	.296**	0.000381109
4		Rate of adults lacking tertiary education (%)	.358**	1.40476e-05
5		Visible minority rate (%)	.224**	0.00785766
6		Sex ratio	.409**	5.16966e-07
7		Residential instability	.168*	0.0478175
8		Material deprivation	.458**	1.2506e-08
9		Ethnic concentration	.169*	0.046185
10		Youth rate (%)	.192*	0.0231775
11		Rate of rented homes (%)	.243**	0.00387755
12		Rate of homes needing ‎major repairs ‎(%)	.324**	9.66682e-05
13		Rate of unsuitable houses (%)	.277**	0.000924
14	Built-environment	Property units	.351**	2.14884e-05
15		Commercial ‎establishments	.342**	3.53622e-05
16		Places of interest	.268**	0.0013564
17		Intersections	.258**	0.00209149
18		Public secondary schools	.240**	0.00425055
19		Large buildings ‎	.555**	1.13951e-12
20		Parking lots	.278**	0.000886961
		** means that correlation is significant at the 0.01 level (2-tailed).
		* means that correlation is significant at the 0.05 level (2-tailed).
