# Supplementary material for: Homicide rates are spatially associated with built environment and socio-economic factors: a study in the neighbourhoods of Toronto, Canada
Source: BMC Public Health. 2022 Aug 4;22:1482. doi: 10.1186/s12889-022-13807-4 (PMC9351166; doi:10.1186/s12889-022-13807-4)
Supplement: Supplementary file 2 — Additional file 2. [file 12889_2022_13807_MOESM2_ESM.txt]

******************************************************************************
Choose 1 of 20 Summary
     Highest Adjusted R-Squared Results     
AdjR2    AICc   JB K(BP)  VIF   SA   Model        
 0.30 1071.18 0.00  0.05 1.00 0.00  +HBINGS***    
 0.20 1089.68 0.00  0.40 1.00 0.00  +DEPRIVATIO***
 0.16 1097.02 0.00  0.44 1.00 0.00  +SEXRATIO***  
       Passing Models       
AdjR2 AICc JB K(BP) VIF SA   Model
******************************************************************************
Choose 2 of 20 Summary
             Highest Adjusted R-Squared Results             
AdjR2    AICc   JB K(BP)  VIF   SA   Model                        
 0.44 1041.80 0.00  0.01 1.03 0.32  +DEPRIVATIO***  +HBINGS***    
 0.43 1043.43 0.08  0.00 1.00 0.20  +HBINGS***  +ILLIT***         
 0.39 1053.57 0.00  0.11 1.04 0.08  +DEPRIVATIO***  +COMMERCIAL***
       Passing Models       
AdjR2 AICc JB K(BP) VIF SA   Model
******************************************************************************
Choose 3 of 20 Summary
                   Highest Adjusted R-Squared Results                  
AdjR2    AICc   JB K(BP)  VIF   SA   Model                                   
 0.46 1038.28 0.01  0.01 1.77 0.47  +DEPRIVATIO***  -ETHNICCON**  +HBINGS*** 
 0.46 1038.31 0.00  0.04 1.55 0.49  +DEPRIVATIO***  +HBINGS***  +SEXRATIO**  
 0.45 1039.93 0.02  0.01 2.70 0.54  +DEPRIVATIO***  +HBINGS***  -UNEMPRATIO**
       Passing Models       
AdjR2 AICc JB K(BP) VIF SA   Model
******************************************************************************
Choose 4 of 20 Summary
                           Highest Adjusted R-Squared Results                           
AdjR2    AICc   JB K(BP)  VIF   SA   Model                                                    
 0.49 1031.87 0.00  0.36 2.86 0.55  +DEPRIVATIO***  +COMMERCIAL***  +HBINGS***  -POPDENSITY***
 0.47 1035.56 0.00  0.20 2.26 0.80  +DEPRIVATIO***  +HBINGS***  +PKLOTS**  -POPDENSITY***     
 0.47 1035.58 0.01  0.07 1.77 0.60  +DEPRIVATIO***  -ETHNICCON**  +HBINGS***  +SEXRATIO**     
       Passing Models       
AdjR2 AICc JB K(BP) VIF SA   Model
******************************************************************************
Choose 5 of 20 Summary
                                  Highest Adjusted R-Squared Results                                  
AdjR2    AICc   JB K(BP)  VIF   SA   Model                                                                  
 0.50 1029.79 0.00  0.48 2.87 0.85  +DEPRIVATIO***  -ETHNICCON**  +COMMERCIAL***  +HBINGS***  -POPDENSITY***
 0.50 1029.92 0.00  0.54 2.94 0.63  +DEPRIVATIO***  +COMMERCIAL***  +HBINGS***  +SEXRATIO**  -POPDENSITY*** 
 0.49 1030.69 0.00  0.30 2.93 0.81  +DEPRIVATIO***  +COMMERCIAL***  +HBINGS***  -UNEMPRATIO*  -POPDENSITY***
       Passing Models       
AdjR2 AICc JB K(BP) VIF SA   Model
******************************************************************************
Choose 6 of 20 Summary
                                        Highest Adjusted R-Squared Results                                        
AdjR2    AICc   JB K(BP)  VIF   SA   Model                                                                              
 0.51 1028.46 0.00  0.68 2.95 0.89  +DEPRIVATIO***  -ETHNICCON*  +COMMERCIAL***  +HBINGS***  +SEXRATIO*  -POPDENSITY*** 
 0.51 1028.96 0.00  0.42 2.94 0.90  +DEPRIVATIO***  +COMMERCIAL***  +HBINGS***  -UNEMPRATIO*  +SEXRATIO*  -POPDENSITY***
 0.50 1029.72 0.00  0.61 2.94 0.94  +DEPRIVATIO***  +COMMERCIAL***  +HBINGS***  -MINORITY  +SEXRATIO**  -POPDENSITY***  
       Passing Models       
AdjR2 AICc JB K(BP) VIF SA   Model
******************************************************************************
************* Exploratory Regression Global Summary (H_EBS_RATE) *************

              Percentage of Search Criteria Passed             
                   Search Criterion Cutoff Trials # Passed % Passed
             Min Adjusted R-Squared > 0.50  60459        3     0.00
            Max Coefficient p-value < 0.05  60459     1279     2.12
                      Max VIF Value < 7.50  60459    49158    81.31
            Min Jarque-Bera p-value > 0.10  60459      234     0.39
Min Spatial Autocorrelation p-value > 0.10     21       17    80.95

------------------------------------------------------------------------------

      Summary of Variable Significance     
Variable   % Significant % Negative % Positive
HBINGS            100.00       0.00     100.00
DEPRIVATIO         97.94       0.00     100.00
SEXRATIO           81.97       0.00     100.00
ILLIT              76.51      16.77      83.23
AVINCOME_          68.39     100.00       0.00
COMMERCIAL         65.54       1.12      98.88
REPAIRSR           53.59      21.14      78.86
PKLOTS             48.17      20.78      79.22
UNEMPRATIO         46.54      23.43      76.57
POPDENSITY         42.21      83.31      16.69
HSUITAB            41.21      29.39      70.61
MINORITY           35.62      26.37      73.63
ETHNICCON          35.29      71.63      28.37
PLACE_INST         34.13      21.21      78.79
SCHOOLS            31.67       6.89      93.11
INTERSECTS         31.37      21.05      78.95
INSTABILIT         22.98      51.10      48.90
LUSPATDENS         19.18      70.43      29.57
RENTRATE           17.73      50.48      49.52
YOUTH              13.23      54.27      45.73

------------------------------------------------------------------------------

                                                                    Summary of Multicollinearity                                                                   
Variable     VIF Violations Covariates                                                                                                                                
LUSPATDENS  5.81     0      --------                                                                                                                                  
INSTABILIT 10.91    769     RENTRATE (3.11), COMMERCIAL (0.57), PKLOTS (0.54), HSUITAB (0.54), DEPRIVATIO (0.40), ETHNICCON (0.22), MINORITY (0.22), ILLIT (0.07)     
DEPRIVATIO 25.03    2219    ILLIT (10.52), ETHNICCON (2.15), MINORITY (1.78), PKLOTS (0.94), HSUITAB (0.79), COMMERCIAL (0.79), INSTABILIT (0.40), RENTRATE (0.10)    
ETHNICCON  22.89    3937    MINORITY (84.17), HSUITAB (5.73), PKLOTS (2.74), COMMERCIAL (2.49), DEPRIVATIO (2.15), RENTRATE (1.14), ILLIT (0.27), INSTABILIT (0.22)   
COMMERCIAL 11.49    3970    PKLOTS (90.79), ETHNICCON (2.49), MINORITY (2.03), DEPRIVATIO (0.79), INSTABILIT (0.57), HSUITAB (0.10), ILLIT (0.07), RENTRATE (0.05)    
SCHOOLS     4.42     0      --------                                                                                                                                  
PLACE_INST  6.08     0      --------                                                                                                                                  
INTERSECTS  6.43     0      --------                                                                                                                                  
HBINGS      2.99     0      --------                                                                                                                                  
PKLOTS     10.49    3740    COMMERCIAL (90.79), ETHNICCON (2.74), MINORITY (2.27), DEPRIVATIO (0.94), INSTABILIT (0.54), HSUITAB (0.12), ILLIT (0.07), RENTRATE (0.05)
UNEMPRATIO  6.47     0      --------                                                                                                                                  
MINORITY   13.92    3514    ETHNICCON (84.17), HSUITAB (5.38), PKLOTS (2.27), COMMERCIAL (2.03), DEPRIVATIO (1.78), RENTRATE (1.11), INSTABILIT (0.22), ILLIT (0.10)  
YOUTH       4.40     0      --------                                                                                                                                  
RENTRATE   10.93    420     INSTABILIT (3.11), HSUITAB (2.79), ETHNICCON (1.14), MINORITY (1.11), DEPRIVATIO (0.10), PKLOTS (0.05), COMMERCIAL (0.05)                 
REPAIRSR    4.97     0      --------                                                                                                                                  
ILLIT       9.83    426     DEPRIVATIO (10.52), ETHNICCON (0.27), MINORITY (0.10), HSUITAB (0.10), PKLOTS (0.07), COMMERCIAL (0.07), INSTABILIT (0.07)                
AVINCOME_   1.43     0      --------                                                                                                                                  
SEXRATIO    1.80     0      --------                                                                                                                                  
POPDENSITY  2.86     0      --------                                                                                                                                  
HSUITAB    11.45    625     ETHNICCON (5.73), MINORITY (5.38), RENTRATE (2.79), DEPRIVATIO (0.79), INSTABILIT (0.54), PKLOTS (0.12), ILLIT (0.10), COMMERCIAL (0.10)  

------------------------------------------------------------------------------

                                            Summary of Residual Normality (JB)                                            
      JB    AdjR2        AICc    K(BP)      VIF       SA   Model                                                                
0.170345 0.439904 1046.271439 0.005915 2.387396 0.526967  -INTERSECTS  +HBINGS***  -MINORITY  +ILLIT***  -AVINCOME_*  +SEXRATIO*
0.170159 0.428353 1049.129423 0.002482 9.005140 0.332316  -ETHNICCON  +HBINGS***  -RENTRATE  +ILLIT***  -AVINCOME_**  +HSUITAB  
0.166739 0.439462 1046.381942 0.000568 3.436198 0.500962  +SCHOOLS  -INTERSECTS  +HBINGS***  +ILLIT***  -AVINCOME_**  +SEXRATIO*

------------------------------------------------------------------------------

                                            Summary of Residual Spatial Autocorrelation (SA)                                            
      SA    AdjR2        AICc       JB    K(BP)      VIF   Model                                                                              
0.936232 0.502365 1029.717639 0.000002 0.612437 2.944542  +DEPRIVATIO***  +COMMERCIAL***  +HBINGS***  -MINORITY  +SEXRATIO**  -POPDENSITY***  
0.900032 0.505059 1028.957784 0.000007 0.415810 2.944452  +DEPRIVATIO***  +COMMERCIAL***  +HBINGS***  -UNEMPRATIO*  +SEXRATIO*  -POPDENSITY***
0.893175 0.506818 1028.459318 0.000001 0.678498 2.946394  +DEPRIVATIO***  -ETHNICCON*  +COMMERCIAL***  +HBINGS***  +SEXRATIO*  -POPDENSITY*** 

------------------------------------------------------------------------------

Table Abbreviations
AdjR2 Adjusted R-Squared                                     
AICc  Akaike's Information Criterion                         
JB    Jarque-Bera p-value                                    
K(BP) Koenker (BP) Statistic p-value                         
VIF   Max Variance Inflation Factor                          
SA    Global Moran's I p-value                               
Model Variable sign (+/-)                                    
Model Variable significance (* = 0.10; ** = 0.05; *** = 0.01)

------------------------------------------------------------------------------
