# Supplementary material for: Homicide rates are spatially associated with built environment and socio-economic factors: a study in the neighbourhoods of Toronto, Canada
Source: BMC Public Health. 2022 Aug 4;22:1482. doi: 10.1186/s12889-022-13807-4 (PMC9351166; doi:10.1186/s12889-022-13807-4)
Supplement: Supplementary file 3 — Additional file 3. [file 12889_2022_13807_MOESM3_ESM.txt]

******************************************************************************
Choose 1 of 16 Summary
     Highest Adjusted R-Squared Results     
AdjR2    AICc   JB K(BP)  VIF   SA   Model        
 0.30 1071.18 0.00  0.05 1.00 0.00  +HBINGS***    
 0.20 1089.68 0.00  0.40 1.00 0.00  +DEPRIVATIO***
 0.16 1097.02 0.00  0.44 1.00 0.00  +SEXRATIO***  
       Passing Models       
AdjR2 AICc JB K(BP) VIF SA   Model
******************************************************************************
Choose 2 of 16 Summary
             Highest Adjusted R-Squared Results             
AdjR2    AICc   JB K(BP)  VIF   SA   Model                        
 0.44 1041.80 0.00  0.01 1.03 0.32  +DEPRIVATIO***  +HBINGS***    
 0.39 1053.57 0.00  0.11 1.04 0.08  +DEPRIVATIO***  +COMMERCIAL***
 0.36 1059.65 0.00  0.01 1.00 0.03  +DEPRIVATIO***  +SEXRATIO***  
       Passing Models       
AdjR2 AICc JB K(BP) VIF SA   Model
******************************************************************************
Choose 3 of 16 Summary
                   Highest Adjusted R-Squared Results                  
AdjR2    AICc   JB K(BP)  VIF   SA   Model                                   
 0.46 1038.31 0.00  0.04 1.55 0.49  +DEPRIVATIO***  +HBINGS***  +SEXRATIO**  
 0.45 1039.93 0.02  0.01 2.70 0.54  +DEPRIVATIO***  +HBINGS***  -UNEMPRATIO**
 0.45 1040.26 0.00  0.06 1.61 0.36  +DEPRIVATIO***  +HBINGS***  -POPDENSITY* 
       Passing Models       
AdjR2 AICc JB K(BP) VIF SA   Model
******************************************************************************
Choose 4 of 16 Summary
                           Highest Adjusted R-Squared Results                           
AdjR2    AICc   JB K(BP)  VIF   SA   Model                                                    
 0.49 1031.87 0.00  0.36 2.86 0.55  +DEPRIVATIO***  +COMMERCIAL***  +HBINGS***  -POPDENSITY***
 0.47 1036.32 0.00  0.18 2.09 0.51  +DEPRIVATIO***  +HBINGS***  +SEXRATIO**  -POPDENSITY**    
 0.47 1036.70 0.01  0.07 2.71 0.73  +DEPRIVATIO***  +HBINGS***  -UNEMPRATIO**  +SEXRATIO**    
       Passing Models       
AdjR2 AICc JB K(BP) VIF SA   Model
******************************************************************************
Choose 5 of 16 Summary
                                  Highest Adjusted R-Squared Results                                  
AdjR2    AICc   JB K(BP)  VIF   SA   Model                                                                  
 0.50 1029.92 0.00  0.54 2.94 0.63  +DEPRIVATIO***  +COMMERCIAL***  +HBINGS***  +SEXRATIO**  -POPDENSITY*** 
 0.49 1030.69 0.00  0.30 2.93 0.81  +DEPRIVATIO***  +COMMERCIAL***  +HBINGS***  -UNEMPRATIO*  -POPDENSITY***
 0.49 1031.89 0.00  0.43 2.87 0.82  +DEPRIVATIO***  +COMMERCIAL***  +HBINGS***  -MINORITY  -POPDENSITY***   
       Passing Models       
AdjR2 AICc JB K(BP) VIF SA   Model
******************************************************************************
Choose 6 of 16 Summary
                                        Highest Adjusted R-Squared Results                                        
AdjR2    AICc   JB K(BP)  VIF   SA   Model                                                                              
 0.51 1028.96 0.00  0.42 2.94 0.90  +DEPRIVATIO***  +COMMERCIAL***  +HBINGS***  -UNEMPRATIO*  +SEXRATIO*  -POPDENSITY***
 0.50 1029.72 0.00  0.61 2.94 0.94  +DEPRIVATIO***  +COMMERCIAL***  +HBINGS***  -MINORITY  +SEXRATIO**  -POPDENSITY***  
 0.50 1030.71 0.00  0.23 2.94 0.80  +DEPRIVATIO***  +COMMERCIAL***  +SCHOOLS  +HBINGS***  +SEXRATIO*  -POPDENSITY***    
       Passing Models       
AdjR2 AICc JB K(BP) VIF SA   Model
******************************************************************************
************* Exploratory Regression Global Summary (H_EBS_RATE) *************

              Percentage of Search Criteria Passed             
                   Search Criterion Cutoff Trials # Passed % Passed
             Min Adjusted R-Squared > 0.50  14892        2     0.01
            Max Coefficient p-value < 0.05  14892      452     3.04
                      Max VIF Value < 7.50  14892    14892   100.00
            Min Jarque-Bera p-value > 0.10  14892        9     0.06
Min Spatial Autocorrelation p-value > 0.10     21       13    61.90

------------------------------------------------------------------------------

      Summary of Variable Significance     
Variable   % Significant % Negative % Positive
DEPRIVATIO        100.00       0.00     100.00
HBINGS            100.00       0.00     100.00
SEXRATIO           80.26       0.00     100.00
AVINCOME_          70.37     100.00       0.00
COMMERCIAL         67.46       2.57      97.43
REPAIRSR           55.22      24.60      75.40
POPDENSITY         47.53      85.25      14.75
UNEMPRATIO         45.06      29.27      70.73
HSUITAB            41.46      31.53      68.47
PLACE_INST         36.25      26.50      73.50
MINORITY           33.80      33.92      66.08
SCHOOLS            32.34       5.02      94.98
INTERSECTS         30.30      24.23      75.77
LUSPATDENS         20.13      69.17      30.83
YOUTH              16.02      54.43      45.57
RENTRATE           11.81      57.26      42.74

------------------------------------------------------------------------------

   Summary of Multicollinearity   
Variable    VIF Violations Covariates
LUSPATDENS 5.56     0      --------  
DEPRIVATIO 5.91     0      --------  
COMMERCIAL 7.46     0      --------  
SCHOOLS    4.42     0      --------  
PLACE_INST 4.91     0      --------  
INTERSECTS 6.32     0      --------  
HBINGS     2.99     0      --------  
UNEMPRATIO 4.72     0      --------  
MINORITY   4.99     0      --------  
YOUTH      3.13     0      --------  
RENTRATE   4.06     0      --------  
REPAIRSR   3.76     0      --------  
AVINCOME_  1.41     0      --------  
SEXRATIO   1.78     0      --------  
POPDENSITY 2.80     0      --------  
HSUITAB    6.61     0      --------  

------------------------------------------------------------------------------

                                             Summary of Residual Normality (JB)                                             
      JB    AdjR2        AICc    K(BP)      VIF       SA   Model                                                                  
0.120504 0.372297 1062.225799 0.000079 4.020755 0.070516  +SCHOOLS  -INTERSECTS  +HBINGS***  -RENTRATE*  -AVINCOME_***  +HSUITAB**
0.119370 0.360057 1064.929552 0.000085 3.854150 0.057250  +SCHOOLS  -INTERSECTS  +HBINGS***  -YOUTH  -AVINCOME_***  +HSUITAB*     
0.118712 0.372596 1062.159053 0.000392 3.930882 0.079804  +SCHOOLS  +HBINGS***  -MINORITY  -RENTRATE*  -AVINCOME_***  +HSUITAB*   

------------------------------------------------------------------------------

                                            Summary of Residual Spatial Autocorrelation (SA)                                            
      SA    AdjR2        AICc       JB    K(BP)      VIF   Model                                                                              
0.936232 0.502365 1029.717639 0.000002 0.612437 2.944542  +DEPRIVATIO***  +COMMERCIAL***  +HBINGS***  -MINORITY  +SEXRATIO**  -POPDENSITY***  
0.900032 0.505059 1028.957784 0.000007 0.415810 2.944452  +DEPRIVATIO***  +COMMERCIAL***  +HBINGS***  -UNEMPRATIO*  +SEXRATIO*  -POPDENSITY***
0.821305 0.490231 1031.888410 0.000002 0.431149 2.866368  +DEPRIVATIO***  +COMMERCIAL***  +HBINGS***  -MINORITY  -POPDENSITY***               

------------------------------------------------------------------------------

Table Abbreviations
AdjR2 Adjusted R-Squared                                     
AICc  Akaike's Information Criterion                         
JB    Jarque-Bera p-value                                    
K(BP) Koenker (BP) Statistic p-value                         
VIF   Max Variance Inflation Factor                          
SA    Global Moran's I p-value                               
Model Variable sign (+/-)                                    
Model Variable significance (* = 0.10; ** = 0.05; *** = 0.01)

------------------------------------------------------------------------------
